# Supplementary material for: Integrated Transcriptomic and Metabolomic Analyses of the Response of Lutein Accumulation in Marigold Petals to Light Intensity
Source: Genes (Basel). 2025 Nov 9;16(11):1350. doi: 10.3390/genes16111350 (PMC12652989; doi:10.3390/genes16111350)
Supplement: Supplementary file 1 [file genes-16-01350-s001.zip]

Archive with 8 entries (8 files):
- Supplementary Figure S1-ko01100.png
- Supplementary Figure S2-Ko01110.png
- Supplementary Figure S3-_TIC.png
- Supplementary Figure S4-XIC.png
- Supplementary Figure S5.png
- Supplementary Table S1.xlsx
- Supplementary Table S2.csv
- Supplementary Table S3.xlsx
