# Supplementary material for: Integrated Transcriptomic and Metabolomic Analyses of the Response of Lutein Accumulation in Marigold Petals to Light Intensity
Source: Genes (Basel). 2025 Nov 9;16(11):1350. doi: 10.3390/genes16111350 (PMC12652989; doi:10.3390/genes16111350)
Supplement: Supplementary file 1 [file genes-16-01350-s001.zip › Supplementary Table S1.xlsx]

## Sheet: Sheet1
Table S1. Primers for qRT-PCR
Gene Symbol	Forward primer	Reverse Primer
TIF6	TAAGACCTGGTGGTGGAAATAGA	CAGCACCATGAGGACGAAGA
GGPS	GGAGCTATCTTGGGTGGTGG	TGCGGTTTTCCCCAATTCCT
CRTISO	ACACACAGACGGTATCTCGC	CGACCTCAACCAACCCAGAA
PSY	ATCTTTTCAACGGTCGCCCT	TCGCGTAGGATGTTGGTGAG
PDS	ATTGCACGCAGTGACTCTGA	CAAAACCGCACCCTCCATTG
CCD4	CGGAGATACGGTGGTGATGG	TTTAACGGCAACAAAGGCCG
ZDS	AGGGACCCGGTAAAGATCCA	GCTGCAAGTTCTTCACCTGC
LCYB	ACCGGATACATGGTGGCAAG	CCATGCCAATATCGCGGTTC
