# Supplementary material for: Integrated Transcriptomic and Metabolomic Analyses of the Response of Lutein Accumulation in Marigold Petals to Light Intensity
Source: Genes (Basel). 2025 Nov 9;16(11):1350. doi: 10.3390/genes16111350 (PMC12652989; doi:10.3390/genes16111350)
Supplement: Supplementary file 1 [file genes-16-01350-s001.zip › Supplementary Table S2.csv]

Sample	Total Reads	Reads mapped	Unique mapped	Multi mapped	Read1 mapped	Read2 mapped	'+' mapped	'-' mapped
CK-1	56452994	52494934(92.99%)	50936390(90.23%)	1558544(2.76%)	25484105(45.14%)	25452285(45.09%)	25445899(45.07%)	25490491(45.15%)
CK-2	58135554	54365399(93.51%)	52760174(90.75%)	1605225(2.76%)	26394484(45.40%)	26365690(45.35%)	26360468(45.34%)	26399706(45.41%)
CK-3	55034426	51498709(93.58%)	49990420(90.83%)	1508289(2.74%)	25003605(45.43%)	24986815(45.40%)	24980022(45.39%)	25010398(45.45%)
Treat-1500-1	64152438	60275470(93.96%)	58676096(91.46%)	1599374(2.49%)	29356722(45.76%)	29319374(45.70%)	29316267(45.70%)	29359829(45.77%)
Treat-1500-2	47952128	44678389(93.17%)	43516704(90.75%)	1161685(2.42%)	21769715(45.40%)	21746989(45.35%)	21752284(45.36%)	21764420(45.39%)
Treat-1500-3	53941658	50504735(93.63%)	49178470(91.17%)	1326265(2.46%)	24600404(45.61%)	24578066(45.56%)	24571632(45.55%)	24606838(45.62%)
Treat-500-1	39612050	37266434(94.08%)	36253886(91.52%)	1012548(2.56%)	18139061(45.79%)	18114825(45.73%)	18115066(45.73%)	18138820(45.79%)
Treat-500-2	50061884	46860867(93.61%)	45546996(90.98%)	1313871(2.62%)	22790524(45.52%)	22756472(45.46%)	22754414(45.45%)	22792582(45.53%)
Treat-500-3	45396638	42629787(93.91%)	41507847(91.43%)	1121940(2.47%)	20761016(45.73%)	20746831(45.70%)	20736670(45.68%)	20771177(45.75%)
