# Supplementary material for: Integrated Transcriptomic and Metabolomic Analyses of the Response of Lutein Accumulation in Marigold Petals to Light Intensity
Source: Genes (Basel). 2025 Nov 9;16(11):1350. doi: 10.3390/genes16111350 (PMC12652989; doi:10.3390/genes16111350)
Supplement: Supplementary file 1 [file genes-16-01350-s001.zip › Supplementary Table S3.xlsx]

## Sheet: sheet1
Index	Compounds	Class	RT	Equation	r	Weighting	LLOQ	ULOQ
Carotenoid_06	(E/Z)-phytoene	carotenes	4.98	y = 9.21136e4 x - 4525.25153	0.99593	1 / x	0.05	25
Carotenoid_05	phytofluene	carotenes	5.50	y = 3.53988e5 x + 1005.58866	0.99391	1 / x	0.0025	25
Carotenoid_07	ε-carotene	carotenes	5.50	y = 2.05761e6 x - 15515.48695	0.99916	1 / x	0.005	10
Carotenoid_01	α-carotene	carotenes	5.89	y = 5.06291e5 x - 8696.25034	0.99597	1 / x	0.01	25
Carotenoid_04	β-carotene	carotenes	6.24	y = 8.01182e5 x - 3164.49239	0.99627	1 / x	0.0025	25
Carotenoid_03	γ-carotene	carotenes	7.34	y = 5.07463e5 x - 27328.04837	0.99582	1 / x	0.1	10
Carotenoid_02	lycopene	carotenes	8.30	y = 5.97557e4 x - 2373.48956	0.99711	1 / x	0.05	25
Carotenoid_71	Peridinin	carotenoids	0.96	y = 13312.46191 x - 690.64755	0.99753	1 / x	0.001	0.1
Carotenoid_69	Fucoxanthin	xanthophylls	1.12	y = 1.64832e6 x - 3.68590e4	0.99675	1 / x	0.05	25
Carotenoid_57	violaxanthin	xanthophylls	1.60	y = 4.65170e5 x - 14194.33275	0.99686	1 / x	0.01	25
Carotenoid_58	neoxanthin	xanthophylls	1.98	y = 3.71485e6 x - 16760.80546	0.9935	1 / x	0.025	25
Carotenoid_68	β-citraurin	xanthophylls	2.87	y = 1.24566e7 x - 1.14376e5	0.99887	1 / x	0.001	25
Carotenoid_55	antheraxanthin	xanthophylls	2.95	y = 2.90176e5 x - 2694.62120	0.99782	1 / x	0.1	25
Carotenoid_61	astaxanthin	xanthophylls	3.46	y = 2.49912e7 x - 8.10941e6	0.99201	1 / x	0.5	25
Carotenoid_59	lutein	xanthophylls	4.11	y = 8.67519e5 x - 8813.05635	0.99804	1 / x	0.005	25
Carotenoid_70	Adonirubin	xanthophylls	4.30	y = 8.36211e6 x - 5.27616e5	0.9934	1 / x	0.1	25
Carotenoid_65	capsorubin	xanthophylls	4.39	y = 3.10470e6 x - 12303.04176	0.99211	1 / x	0.05	25
Carotenoid_63	capsanthin	xanthophylls	4.50	y = 4.98024e6 x - 24798.64918	0.99698	1 / x	0.0025	25
Carotenoid_62	8'-apo-beta-carotenal	xanthophylls	4.55	y = 4.80905e6 x - 3927.49066	0.99696	1 / x	0.0025	25
Carotenoid_56	zeaxanthin	xanthophylls	4.66	y = 4.76979e5 x - 8250.13336	0.99676	1 / x	0.05	25
Carotenoid_72	alloxanthin	xanthophylls	4.73	y = 4.36007e6 x + 13.84767	0.9928	1 / x	1e-5	0.1
Carotenoid_66	canthaxanthin	xanthophylls	4.75	y = 7.60953e7 x - 1.36338e5	0.99864	1 / x	0.001	10
Carotenoid_64	α-cryptoxanthin	xanthophylls	5.08	y = 1.09260e6 x - 5588.40717	0.99845	1 / x	5e-4	25
Carotenoid_60	β-cryptoxanthin	xanthophylls	5.51	y = 6.41239e5 x - 4107.50804	0.99556	1 / x	0.01	25
Carotenoid_67	echinenone	xanthophylls	5.53	y = 2.46788e7 x - 2.02081e5	0.9931	1 / x	5e-4	25
Carotenoid_28	violaxanthin laurate	xanthophylls	5.81	y = 3.71485e6 x - 16760.80546	0.9935	1 / x	N/A	N/A
Carotenoid_31	violaxanthin palmitoleate	xanthophylls	6.01	y = 3.71485e6 x - 16760.80546	0.9935	1 / x	N/A	N/A
Carotenoid_29	violaxanthin myristate	xanthophylls	6.11	y = 3.71485e6 x - 16760.80546	0.9935	1 / x	N/A	N/A
Carotenoid_30	violaxanthin palmitate	xanthophylls	6.44	y = 3.71485e6 x - 16760.80546	0.9935	1 / x	N/A	N/A
Carotenoid_23	rubixanthin caprate	xanthophylls	6.71	y = 3.71485e6 x - 16760.80546	0.9935	1 / x	N/A	N/A
Carotenoid_32	violaxanthin dilaurate	xanthophylls	6.73	y = 3.71485e6 x - 16760.80546	0.9935	1 / x	N/A	N/A
Carotenoid_34	violaxanthin-myristate-laurate	xanthophylls	6.92	y = 3.71485e6 x - 16760.80546	0.9935	1 / x	N/A	N/A
Carotenoid_51	β-cryptoxanthin laurate	xanthophylls	7.07	y = 3.71485e6 x - 16760.80546	0.9935	1 / x	N/A	N/A
Carotenoid_35	violaxanthin dimyristate	xanthophylls	7.08	y = 3.71485e6 x - 16760.80546	0.9935	1 / x	N/A	N/A
Carotenoid_39	violaxanthin dioleate	xanthophylls	7.11	y = 3.71485e6 x - 16760.80546	0.9935	1 / x	N/A	N/A
Carotenoid_54	β-cryptoxanthin oleate	xanthophylls	7.19	y = 3.71485e6 x - 16760.80546	0.9935	1 / x	N/A	N/A
Carotenoid_14	5,6epoxy-luttein dilaurate	xanthophylls	7.22	y = 3.71485e6 x - 16760.80546	0.9935	1 / x	N/A	N/A
Carotenoid_15	lutein dilaurate	xanthophylls	7.23	y = 3.71485e6 x - 16760.80546	0.9935	1 / x	N/A	N/A
Carotenoid_52	β-cryptoxanthin myristate	xanthophylls	7.24	y = 3.71485e6 x - 16760.80546	0.9935	1 / x	N/A	N/A
Carotenoid_25	rubixanthin myristate	xanthophylls	7.26	y = 3.71485e6 x - 16760.80546	0.9935	1 / x	N/A	N/A
Carotenoid_08	antheraxanthin dipalmitate	xanthophylls	7.27	y = 3.71485e6 x - 16760.80546	0.9935	1 / x	N/A	N/A
Carotenoid_36	violaxanthin-myristate-palmitate	xanthophylls	7.27	y = 3.71485e6 x - 16760.80546	0.9935	1 / x	N/A	N/A
Carotenoid_20	lutein dioleate	xanthophylls	7.33	y = 3.71485e6 x - 16760.80546	0.9935	1 / x	N/A	N/A
Carotenoid_42	zeaxanthin-caprate-laurate	xanthophylls	7.33	y = 3.71485e6 x - 16760.80546	0.9935	1 / x	N/A	N/A
Carotenoid_37	violaxanthin dipalmitate	xanthophylls	7.44	y = 3.71485e6 x - 16760.80546	0.9935	1 / x	N/A	N/A
Carotenoid_17	lutein dimyristate	xanthophylls	7.54	y = 3.71485e6 x - 16760.80546	0.9935	1 / x	N/A	N/A
Carotenoid_26	rubixanthin palmitate	xanthophylls	7.56	y = 3.71485e6 x - 16760.80546	0.9935	1 / x	N/A	N/A
Carotenoid_53	β-cryptoxanthin palmitate	xanthophylls	7.56	y = 3.71485e6 x - 16760.80546	0.9935	1 / x	N/A	N/A
Carotenoid_18	lutein dipalmitate	xanthophylls	7.71	y = 3.71485e6 x - 16760.80546	0.9935	1 / x	N/A	N/A
Carotenoid_48	zeaxanthin dipalmitate	xanthophylls	7.91	y = 6.63105e6 x + 4423.04193	0.99596	1 / x	0.05	5
Carotenoid_19	lutein distearate	xanthophylls	7.96	y = 3.71485e6 x - 16760.80546	0.9935	1 / x	N/A	N/A
Carotenoid_49	zeaxanthin-palmitate-stearate	xanthophylls	8.07	y = 3.71485e6 x - 16760.80546	0.9935	1 / x	N/A	N/A
Carotenoid_09	lutein caprate	xanthophylls	-	y = 3.71485e6 x - 16760.80546	0.9935	1 / x	N/A	N/A
Carotenoid_10	lutein laurate	xanthophylls	-	y = 3.71485e6 x - 16760.80546	0.9935	1 / x	N/A	N/A
Carotenoid_11	lutein myristate	xanthophylls	-	y = 3.71485e6 x - 16760.80546	0.9935	1 / x	N/A	N/A
Carotenoid_12	lutein palmitate	xanthophylls	-	y = 3.71485e6 x - 16760.80546	0.9935	1 / x	N/A	N/A
Carotenoid_13	lutein stearate	xanthophylls	-	y = 3.71485e6 x - 16760.80546	0.9935	1 / x	N/A	N/A
Carotenoid_16	5,6epoxy-lutein-caprate-palmitate	xanthophylls	-	y = 3.71485e6 x - 16760.80546	0.9935	1 / x	N/A	N/A
Carotenoid_21	lutein oleate	xanthophylls	-	y = 3.71485e6 x - 16760.80546	0.9935	1 / x	N/A	N/A
Carotenoid_22	neochrome palmitate	xanthophylls	-	y = 3.71485e6 x - 16760.80546	0.9935	1 / x	N/A	N/A
Carotenoid_24	rubixanthin laurate	xanthophylls	-	y = 3.71485e6 x - 16760.80546	0.9935	1 / x	N/A	N/A
Carotenoid_27	violaxanthin dibutyrate	xanthophylls	-	y = 3.71485e6 x - 16760.80546	0.9935	1 / x	N/A	N/A
Carotenoid_33	violaxanthin-myristate-caprate	xanthophylls	-	y = 3.71485e6 x - 16760.80546	0.9935	1 / x	N/A	N/A
Carotenoid_38	violaxanthin-myristate-oleate	xanthophylls	-	y = 3.71485e6 x - 16760.80546	0.9935	1 / x	N/A	N/A
Carotenoid_40	zeaxanthin myristoleate	xanthophylls	-	y = 3.71485e6 x - 16760.80546	0.9935	1 / x	N/A	N/A
Carotenoid_41	zeaxanthin palmitate	xanthophylls	-	y = 3.71485e6 x - 16760.80546	0.9935	1 / x	N/A	N/A
Carotenoid_43	zeaxanthin dilaurate	xanthophylls	-	y = 3.71485e6 x - 16760.80546	0.9935	1 / x	N/A	N/A
Carotenoid_44	zeaxanthin-laurate-myristate	xanthophylls	-	y = 3.71485e6 x - 16760.80546	0.9935	1 / x	N/A	N/A
Carotenoid_45	zeaxanthin dimyristate	xanthophylls	-	y = 3.71485e6 x - 16760.80546	0.9935	1 / x	N/A	N/A
Carotenoid_46	zeaxanthin-laurate-palmitate	xanthophylls	-	y = 3.71485e6 x - 16760.80546	0.9935	1 / x	N/A	N/A
Carotenoid_47	zeaxanthin-myristate-palmitate	xanthophylls	-	y = 3.71485e6 x - 16760.80546	0.9935	1 / x	N/A	N/A
Carotenoid_50	zeaxanthin-oleate-palmitate	xanthophylls	-	y = 3.71485e6 x - 16760.80546	0.9935	1 / x	N/A	N/A
